# Supplementary material for: Combination of Photodynamic Therapy and a Flagellin-Adjuvanted Cancer Vaccine Potentiated the Anti-PD-1-Mediated Melanoma Suppression
Source: Cells. 2020 Nov 7;9(11):2432. doi: 10.3390/cells9112432 (PMC7694978; doi:10.3390/cells9112432)
Supplement: Supplementary file 1 [file cells-09-02432-s001.zip]

Archive with 2 entries (2 files):
- PDT VAX new Suppl Figs 20201013.pptx
- Supplementary information Fig Legend.docx
